# Supplementary material for: The renin-angiotensin system modulates endotoxic postconditioning of exacerbated renal vasoconstriction in preeclamptic offspring
Source: Sci Rep. 2023 Jan 17;13:881. doi: 10.1038/s41598-023-27923-7 (PMC9845233; doi:10.1038/s41598-023-27923-7)
Supplement: Supplementary file 1 — Supplementary Information. [file 41598_2023_27923_MOESM1_ESM.xlsx]

## Sheet: SBP
	SBP-Males						SBP-Females
	control	PE	LPS	PE/LPS	PE/Ang1-7/LPS		control	PE	LPS	PE/LPS	PE/Ang1-7/LPS
	115	120.2	104.755	90.0466	93.04		123.8	131.21	103.11	115.88	115.74
	111.27	136	86.933	90	101.48		119.29	113.965	107.77	114.99	106.6
	102	118	118	92.6425	95.86		99.35	126.48	109.03	137.558	108.59
	110	115.98	101.938	89.77	93.09		114.74	142.543	95.43	103.06	105.53
	110.87	118.39	120	103.69	111.47		123.23	128.75	126.113	98.221	123.65
	121	117.32	116.488	89.74	108.27		122.16	122.135	89.945	83.843	116
	98	121	103.94	100.15	100.09		129.61	116.82	120.587	116.347	113.91
	102	116.02		114.03			97.145	123.89	83.84	115.32	116.42
Mean	108.767	120.364	107.436	96.2586	100.471		116.166	125.724	104.478	110.652	113.305
SEM	2.69993	2.32132	4.42237	3.16685	2.73394		4.1859	3.15239	5.14088	5.59846	2.14609

## Sheet: AUC, males
Male offspring of control Mother									LPS Male Offspring of Control Mother								Male Offspring of LNAME Mother								LPS Male Offspring of LNAME Mother										Male offspring of ANG1-7 Mother					Piogiltazone treated female offspring
	VC CMO1	VC CMO2	VC CMO3	VC CMO4	VC CMO5	VC CMO6	VC CMO7	VCMO8	VC LPS CMO1	VC LPS CMO2	VC LPS CMO3	VC LPS CMO4	VC LPS CMO5	VC LPS CMO6	VC LPS CMO7	VC LPS CMO8	VC MO1	VC MO2	VC MO3	VC MO4	VC MO5	VC MO6	VC MO7	VC MO8	VC LPS MO1	VC LPS MO3	VC LPS MO4	VC LPS MO5	VC LPS MO6	VC LPS MO8	VC LPS MO9	VC LPS MO11	VC LPS MO12	VC LPS MO13	VC LPS AMO1	VC LPS AMO2	VC LPS AMO3	VC LPS AMO4	VC LPS AMO5	VC LPS AMO6	VC LPS AMO7
ANGII AUC	52.88	80.25	85.04	89.56	39.4	23.21	50.34		49.38	27.65	91.03	39.49	50.69	41.7	82.64	60.35	133.5	71.83	83.15	116.3	47.9		93.32	82.69	91.51	66.78	57.74	25	68.29	28.03	57.41	57.64	48.91	43.47	35.68	52.96	89.69	37.15	32.1	72.25	21.94
Phe AUC	103.4	171.8	154.7	174.1	73.56	109.6	91.28	174.4	124.6	170	190.2	60.51	95.58	83.21	144.5	148.7	287.7	145.1	225.3	187.9	80.55	59.42	130.2	114	130.1	143.3	60.57	142.3	125.7	55.9	98.6	86.76	91.72	72.47	39.41	85.1		68.77	26.45	104	54.66
		Male offspring of control Mother		LPS Male Offspring of Control Mother		Male Offspring of LNAME Mother		LPS Male Offspring of LNAME Mother		Male offspring of ANG1-7 Mother
		Mean	SEM	Mean	SEM	Mean	SEM	Mean	SEM	Mean	SEM
ANG II AUC		60.0971	9.55269	55.3663	7.68267	89.8129	10.6878	54.478	6.20335	48.8243	9.19032
Phe AUC		131.605	14.6759	127.163	15.7841	153.771	26.957	100.742	10.3968	63.065	11.7822

## Sheet: AUC, females
	Female offspring of control Mother										LPS Female Offspring of Control Mother								Female Offspring of LNAME Mother								LPS Female Offspring of LNAME Mother								LPS Female offspring of ANG1-7 Mother					Piogiltazone treated female offspring
	VC CFO1	VC CFO2	VC CFO3	VC CFO4	VC CFO5	VC CFO6	VC CFO7	VC CFO8	VC CFO9	VCFO10	VC LPS CFO1	VC LPS CFO2	VC LPS CFO4	VC LPS CFO5	VC LPS CFO6	VC LPS CFO7	VC LPS CFO8	VC LPS CFO9	VC FO1	VC FO2	VC FO3	VC FO4	VC FO5	VC FO7	VC FO8	VC FO9	VC LPS FO1	VC LPS FO2	VC LPS FO3	VC LPS FO4	VC LPS FO5	VC LPS FO6	VC LPS FO7	VC LPS FO8	LPS AF01	LPS AF02	LPS AF03	LPS AF05	LPS AF06	LPS AF07	LPS AF08
ANGII AUC	44.22	47.25	101.3	34.91	63.36	72.44	51.05		81.54	24.01	34.65	22.12	82.64	86.44	83.72	59.5	134.1	17.47	50.65	57.33			113.3	120.9	101.9	126.4	63.18	66.33	81.7	101	68.51		112.3	127.7	66.96	88.76	71.78	71.7	46.77	55.15	63.73
Phe AUC	106.9	95.72	131.7	59.77	182.6	94.44	68.51	175.3	112.9	66.69	69.18	89.18	127	155.7	199.9	81.05	201.5	34.61	96.93	130.2	81.55	80.5	139.8	199.6	163.5	159.1	149.4	170.9	148.1	137.5	184.1		215.6	160.7	119.5	151.7	126.3	146.9	99.83	143.2	132.2
		Female offspring of control Mother		LPS Female Offspring of Control Mother		Female Offspring of LNAME Mother		LPS Female Offspring of LNAME Mother		Male offspring of ANG1-7 Mother
		Mean	SEM	Mean	SEM	Mean	SEM	Mean	SEM	Mean	SEM
ANG II AUC		57.7867	8.08641	65.08	13.9803	95.08	13.4477	88.6743	9.5588	66.4071	5.06234
Phe AUC		109.453	13.5757	119.765	21.8315	131.398	15.1097	166.614	10.054	131.376	6.8252

## Sheet: AT1R expression
COLLECTIVE AT1 TUBULES ( Threshold 0-190) %Area
	Control Male					PE MALE					Control/LPS MALE					PE/LPS MALE					ANG1-7 MALE					CONTROL FEMALE				PE FEMALE					CONTROL/LPS FEMALE					PE/LPS Female					ANG1-7 FEMALE
Field	CMO4	CMO1	VC CMO2	VC CM05	CM06	MO6	VC MO1	VC MO7	MO8	M013	LPS CMO4	LPS CMO5	VC LP CMO5	LPS CMO9	LPS CMO7	LPS MO8	VC LPS MO10	LPS MO6VC	LPS MO11	LPS MO10	AMOL4	AMOL5	AMOL6	AMOL7	AMOL2	VC CFO3	VC CFO4	VC CFO7	CFOE3	FO4	F06	F07	VC F01	FO1	LPS CFO2	LPS CFO7	LPS CFO8	LPS CFO8 VC	lps cfo3	LPS FO3	LPS FO5	LPS FO6	LPS FO7	LPS FO5 VC	AMLF2	AMLF3	AMLF4	AMLF5	AMLF6
Average	4.04043	2.5063	6.44683	6.789	23.6717	58.0522	46.0981	33.7435	7.47786	14.7781	21.9904	4.1455	9.69915	9.246	1.8346	20.7592	6.48245	26.6351	3.63363	30.8582	26.0067	25.4468	22.1555	26.6157	4.63213	5.903	2.6619	4.69233	1.7596	30.0787	21.5476	30.4408	59.9887	18.7634	8.5232	1.78612	7.36664	13.6728	4.1962	29.1392	25.878	9.42354		21.4886	2.909	10.51	20.8108	13.8604	18.1817
SEM	1.74803	0.467556	3.18915	2.65875	4.7997	4.5014	8.54415	8.18489	1.85609	5.13261	3.78345	1.98078	2.50153	1.76416	0.528002	4.61581	1.6905	5.64244	0.932272	5.64875	8.35637	6.17112	3.99253	5.67678	0.720323	1.61143	0.598256	2.64715	0.310767	7.15078	4.49642	5.21855	3.05592	3.67866	2.41339	0.505132	2.42297	1.449	1.26626	5.28014	5.59964	2.63805		4.83955	2.46569	2.4593	5.41553	3.56691	5.00612
	Control MALE	PE MALE		Control/LPS Male	PE/LPS Male		ANG1-7 MALE			CONTROL FEMALE			PE FEMALE			LPS CONTROL FEMALE			LPS PE FEMALE			ANG1-7 FEMALE
Average	8.69086	32.03		9.38313	17.6737		20.9714			3.75421			32.1638			7.109			21.4823			13.2544
SEM	3.82724	9.42984		3.48909	3.48909		4.15702			0.942911			7.3274			2.02445			4.31436			3.13292

## Sheet: ACE expression
% Area Collective ACE TUBULES ( Threshold 0-190)
	Control Male					PE MALE					Control/LPS MALE					PE/LPS MALE					ANG1-7 MALE					CONTROL FEMALE					PE FEMALE					CONTROL/LPS FEMALE					PE/LPS Female					ANG1-7 FEMALE
Field	CMO E	CM0E2	CMO E4	CMO1	CM0 6	MO3	MO5	MO7	VC MO7	VC MO8	VC LPS CMO7	VC LPSCMO1	LPS VC CMO6	LPS CMO9	LPSCMO7	LPS MO2	LPS MO11	LPS MO9	VC LPS MO6	VC LPS MO10	AMOL2	AMOL4	LPS AMOL5	LPS AMOL6	LPS AMOL7	VC CFO 2	CFO EX3	CF05	VC CFO3	VC CFO4	F07	FO E4	FO6	F07	VC FO1	LPS CFO2	LPS CFO7	LPS CFO8	VC LPS CFO2	VC LPS CFO8	LPS FO3	LPS FO5	LPS FO6	LPS FO7	VC LPS FO5	AMLFH	AMLF2	AMLF3	AMLF4
Average	17.7049	10.4667	30.9748	21.1447	13.9666	75.2105	79.1268	36.2047	60	55	2.79657	1.04838	30.8312	9.0601	6.02717	26.1587	15.5215	21.1221	20.895	16.2743	18.5995	4.6325	28.2231	28.4392	15.4318	13.3467	1.91225	12.1319	13.9261	4.3017	17.2057	35.8167	57.5662	17.1626	17.978	59.1817	34.8562	41.8424	4.11983	42.7718	33.6191	25.3441	24.2445	16.4312		9.3022	15.909	28.1699	6.95762
SEM	4.38521	3.70689	6.6717	4.20574	3.29103	7.55879	2.34205	7.32511	4	4.55	0.438523	0.149341	4.37804	3.36616	3.29209	4.94805	4.70771	4.03132	5.53525	3.90051	5.16799	2.05282	6.31173	6.83434	4.82657	3.22518	0.814064	3.95113	3.10038	0.984748	4.69802	12.5104	13.5262	6.21594	2.27764	6.04491	5.67177	5.75665	1.72883	9.44262	5.13368	4.13463	5.10352	2.98809		2.73912	3.96202	7.38284	1.6237
	Control MALE	PE MALE		Control/LPS Male	PE/LPS Male		ANG1-7 MALE			CONTROL FEMALE			PE FEMALE			LPS CONTROL FEMALE			LPS PE FEMALE			ANG1-7 FEMALE
Average	18.8515	61.1084		9.95268	19.9943		19.0652			9.12372			29.1458			36.5544			24.9097			18.1764
SEM	3.51934	7.68852		5.39729	5.39729		4.43543			2.50202			7.94701			9.03742			3.51628			4.80917
[truncated: 1 more columns]

## Sheet: ACE2 expression
COLLECTIVE ACE2 TUBULES ( Threshold 0-200) %Area
	Control Male					PE MALE					Control/LPS MALE					PE/LPS MALE					ANG1-7 MALE					CONTROL FEMALE					PE FEMALE					CONTROL/LPS FEMALE				PE/LPS Female					ANG1-7 FEMALE
Field	CMO 5	CM01	CMO E2	CMO4	CM0 E2	VC M07	MO1	MO8	MO7	MO5	LPS CMO7	LPSCMO9	LPS VC CMO6	VC LPS CMO1	VC LPSCMO7	LPS MO2	LPS MO8	LPS MO9	VC LPS MO6	VC LPS MO10	AMOL2	AMOL4	LPS AMOL5	LPS AMOL6	LPS AMOL7	CFO EX2	CFO EX3	CF05	VC CFO3	VC CFO4	F07	FO E4	FO6	F09	VC FO1	LPS CFO7	LPS CFO8	LPS CFO6	VC LPS CFO8	LPS FO3	LPS FO5	LPS FO6	LPS FO7	VC LPS FO5	AMLFH	AMLF2	AMLF3	AMLF4	AMLF6
Average	10.6208	8.48514	19.3258	1.41825	6.66225	28.8658	17.1505	5.4622	36.2692	12.8173	3.46811	5.54933	18.6953	3.818	3.51086	28.5143	14.3367	23.4635	4.55017	5.261	19.0085	25.0226	8.66658	6.11	7.80592	17.4204	17.8581	18.7807	7.59633	8.779	33.9328	46.7483	25.5333	31.9957	32.0437	47.5329	7.96642	29.9236	11.7545	41.7145	15.1724	24.4601	8.762	11.3857	7.5289	8.47722	8.0689	10.5805	15.755
SEM	2.65231	4.47057	3.7732	0.339496	1.52033	2.89359	3.7101	2.3205	4.13122	2.81681	1.01709	1.57322	4.04174	2.06094	1.34956	5.52271	3.15046	5.94979	1.39163	1.31668	6.11207	6.14364	3.73486	2.31928	1.36648	4.18523	3.15016	4.70449	2.3248	3.14979	5.79247	7.34633	4.00654	4.40764	3.87496	6.06889	2.15073	4.69184	2.28413	7.79853	4.37927	7.40895	2.64004	3.49923	1.74528	3.33343	1.67573	3.77594	7.95891
	Control MALE	PE MALE		Control/LPS Male	PE/LPS Male		ANG1-7 MALE			CONTROL FEMALE			PE FEMALE			LPS CONTROL FEMALE			LPS PE FEMALE			ANG1-7 FEMALE
Average	9.30245	20.113		7.00833	15.2251		13.3227			14.0869			34.0508			24.2944			20.2989			10.0821
SEM	2.93261	5.54205		2.94668	2.94668		3.69698			2.42556			3.47879			9.10846			5.97817			1.5096

## Sheet: NFkB expression
	( Threshold 0-210)
Collective Nuclear factor kappa (dilution 1:200) tubules ( Threshold 0-210) %Area
	Control Male								PE MALE								Control/LPS MALE								PE/LPS MALE								ANG1-7 MALE								CONTROL FEMALE								PE FEMALE
Field	CMO4	CMO1	VC CMO2	VC CM05	CM06	VC CMO 7	VC CMO8	VC CM03	MO6	VC MO1	VC MO7	MO8	M013	MO2	VC MO8	VC MO5	LPS CMO8	Vc LPS CMO6	VC LP CMO7	LPS CMO9	LPS CMO7	VC LPS CMO2	VC LPS CMO8	VC LPS CMO1	VCLPS MO11	VC LPS MO4	LPS MO6VC	LPS MO11	LPS MO8	LPS VC MO4	VC LPS MO5	LPS MO9	AMOL4	AMOL5	AMOL6	AMOL7	AMOL2	AMOL1	AMOL3	AMOLH	VC CFO3	VC CFO8	VC CFO7	CFO5	CFOE3	CFO1	CF04	CFO2	FO5
Average	7.56	1.351	10.5915	13.9664	6.89462	7.188	4.62964	9.51467	11.2062	12.5168	3.08417	5.0655	9.08642	6.30092	8.14575	9.12433	22.9046	6.97544	28.2056	27.2135	29.0691	31.5619	45.2237	24.7252	17.0328	3.81744	20.0552	14.4116	15.252	7.40946	20.4685	12.6085	11.2968	14.1948	7.47775	17.9492	14.9007	9.04162	8.19292	13.1523	13.2383	5.1626	9.22556	18.5726	1.53918	18.3362	13.4929	19.2796	13.3571
SEM	2.36447	0.323546	1.35163	3.22483	1.22738	0.969752	0.472	0.891523	2.04781	2.17594	1.36189	1.46274	1.80636	0.907229	0.961249	1.06845	3.44255	1.11478	3.96076	2.80796	3.24892	1.60392	3.73239	1.53047	3.12495	0.69498	1.54042	3.46002	2.2759	0.735993	1.8976	1.25522	2.39908	3.37724	1.94963	4.16682	2.15556	1.06675	1.30338	1.50179	2.28213	1.08194	1.53086	3.28571	0.215067	2.18281	1.28512	1.18538	2.63418
	Control MALE	PE MALE		Control/LPS Male	PE/LPS Male		ANG1-7 MALE	CONTROL FEMALE			PE FEMALE			LPS CONTROL FEMALE			LPS PE FEMALE			ANG1-7 FEMALE
Average	7.71198	8.06626		26.9849	13.8819		12.0258	12.3559			14.6825			18.8575			24.1178			12.5932
SEM	1.34687	1.10821		3.73598	2.06322		1.29655	2.32596			1.92799			2.80767			3.86774			1.96924
[truncated: 29 more columns]
